# Supplementary material for: Geographically Distinct and Domain-Specific Sequence Variations in the Alleles of Rice Blast Resistance Gene Pib
Source: Front Plant Sci. 2016 Jun 23;7:915. doi: 10.3389/fpls.2016.00915 (PMC4917536; doi:10.3389/fpls.2016.00915)
Supplement: Supplementary file 1 [file Table_1.XLSX]

## Sheet: Tabelle1
Supplementary Table 1. List of rice accessions with phenotype score 0 in UBN screening and for at least two of the five isolates tested and identified to carry Pib based on Nsb marker screening.
IRGC accession number*	Variety name*	Source country*	Varietal group*	Status of sample*	UBN screening score	Rice blast isolate M101-1-2-9-1	Rice blast isolate M39-1-2-21-2	Rice blast isolate JMB8401	Rice blast isolate M64-1-3-9-1	Rice blast isolate Ca41
5851	CH72	BANGLADESH	Indica	Breeding and inbred line	0	1	0	5	0	0
6550	BIRAIN 360	BANGLADESH	Indica	Breeding and inbred line	0	5	0	3	2	0
9829	BADSHA BOGH	BANGLADESH	Indica	Landrace/Traditional cultivar	0	1	0	5	2	0
10874	HBJ AMON 1	BANGLADESH	Indica	Breeding and inbred line	0	7	1	4	0	0
25887	MANIK-MUNDU	BANGLADESH	Indica	Landrace/Traditional cultivar	0	0	1	0	7	4
26302	BELUALAHA	BANGLADESH	Indica	Landrace/Traditional cultivar	0	1	0	5	1	0
26314	BILUALAHA	BANGLADESH	Indica	Landrace/Traditional cultivar	0	1	0	4	0	2
26353	JHOTA	BANGLADESH	Indica	Landrace/Traditional cultivar	0	4	1	5	0	0
26495	KONEK CHUL	BANGLADESH	Indica	Landrace/Traditional cultivar	0	5	0	5	0	0
26524	SHULI DHAN	BANGLADESH	Indica	Landrace/Traditional cultivar	0	0	1	0	1	1
26606	DHUNCHIKON	BANGLADESH	Indica	Landrace/Traditional cultivar	0	1	0	5	3	0
29261	BEGUNBICHI 129-3	BANGLADESH	Indica	Breeding and inbred line	0	5	0	5	0	0
29264	BEGUNBICHI 568	BANGLADESH	Indica	Breeding and inbred line	0	5	0	4	0	1
29265	BEGUNBICHI 739	BANGLADESH	Indica	Breeding and inbred line	0	4	0	4	0	0
29336	GASMAL 418	BANGLADESH	Indica	Breeding and inbred line	0	3	0	4	0	1
29337	GASMAL 419	BANGLADESH	Indica	Breeding and inbred line	0	3	0	3	1	0
29338	GASMAL 438	BANGLADESH	Indica	Breeding and inbred line	0	3	0	4	0	2
29344	GASMAL 521	BANGLADESH	Indica	Breeding and inbred line	0	3	0	0	0	1
29347	GASMAL 718	BANGLADESH	Indica	Breeding and inbred line	0	3	0	4	0	0
29436	TUPA 482	BANGLADESH	Indica	Breeding and inbred line	0	7	0	4	0	0
31657	IRON	BANGLADESH	Indica	Landrace/Traditional cultivar	0	0	2	6	0	2
31677	MURA BAZAL	BANGLADESH	Indica	Landrace/Traditional cultivar	0	0	5	6	0	4
31836	KALONCHI	BANGLADESH	Indica	Landrace/Traditional cultivar	0	3	0	0	2	0
32893	KALA AMAN 243	BANGLADESH	Indica	Breeding and inbred line	0	0	2	0	0	1
32908	KALA AMAN 961	BANGLADESH	Indica	Breeding and inbred line	0	0	3	0	1	1
32909	KALA AMAN 1046	BANGLADESH	Indica	Breeding and inbred line	0	0	0	1	2	1
26038	GIMBOZU	BRAZIL	Japonica		0	0	0	0	1	1
38994	BICO BRANCO	BRAZIL	Indica		0	1	4	0	0	3
735	KUAN CHU CHIH 15	CHINA	Indica		0	0	0	1	0	0
973	TING-CHANG	CHINA	Indica		0	7	2	0	0	2
4471	MIN-CHE-NIEN-HSU-THOU	CHINA	Indica		0	0	0	0	1	1
4553	GU-WEN-GU-GI-GOO	CHINA	Indica		0	0	3	1	0	1
4574	HEA-DOO 4	CHINA	Indica		0	0	3	3	0	4
4633	WUAN 54-33	CHINA	Indica		0	0	0	-	-	-
4868	RASCALAM	CHINA	Indica		0	9	3	0	0	5
4883	LIN-SUN-KUAI-CHAN	CHINA	Indica		0	0	0	0	0	0
40605	KUANG-TANG-AI	CHINA	Indica		0	0	3	0	1	2
49496	CHEKIANG STA. 302	CHINA	Indica		0	0	0	0	0	0
49698	HUTUOTAW	CHINA	Indica		0	1	0	0	0	0
3707	ANDI FROM N. POKHARA	INDIA	Indica		0	2	0	7	1	0
4804	BADSHABBAG(SCENTED)	INDIA	Indica		0	0	6	4	3	0
5151	ADT25	INDIA	Indica	Breeding and inbred line	0	1	0	2	0	0
5881	818-3 BR 9	INDIA	Indica	Breeding and inbred line	0	4	0	4	5	0
5894	T 412	INDIA	Indica	Breeding and inbred line	0	5	0	7	5	0
9106	JC46	INDIA	Indica	Breeding and inbred line	0	1	0	5	3	0
10067	DODHEY	INDIA	Indica	Landrace/Traditional cultivar	0	4	0	5	4	0
10101	DHOLIJHULAI	INDIA	Indica	Landrace/Traditional cultivar	0	0	0	5	1	3
12136	ARC 5797	INDIA	Indica		0	1	0	1	1	0
12170	ARC 5994	INDIA	Indica		0	7	0	1	3	0
12181	ARC 6025	INDIA	Indica		0	0	0	2	3	0
12506	ARC 10549	INDIA	Indica	Landrace/Traditional cultivar	0	7	0	1	1	0
12515	ARC 10582	INDIA	Indica		0	5	0	1	1	0
13748	PHOUREL	INDIA	Indica	Landrace/Traditional cultivar	0	7	0	2	1	0
14574	ARC 11443 A	INDIA	Javanica		0	6	1	0	1	0
20286	ARC 5947	INDIA	Indica		0	4	0	4	4	0
21511	ARC 11604	INDIA	Javanica		0	2	0	1	1	0
21516	ARC 11609	INDIA	Javanica		0	2	0	0	4	0
21548	ARC 11653	INDIA	Javanica		0	2	0	1	5	0
21555	ARC 11675	INDIA	Indica		0	1	0	2	1	0
21561	ARC 11685	INDIA	Indica		0	1	0	0	2	0
21562	ARC 11686	INDIA	Japonica		0	7	2	0	5	0
21566	ARC 11693	INDIA	Indica		0	2	1	0	1	0
21639	ARC 11777	INDIA	Indica		0	6	2	0	6	0
22045	ARC 12414	INDIA	Javanica		0	1	0	0	1	1
22046	ARC 12415	INDIA	Indica		0	1	0	0	1	0
22051	ARC 12420	INDIA	Javanica		0	1	0	1	1	0
22064	ARC 12433	INDIA	Indica		0	2	0	0	6	0
22080	ARC 12474	INDIA	Javanica		0	1	0	5	2	0
22083	JA LU PAH	INDIA	Indica	Landrace/Traditional cultivar	0	6	0	1	0	0
22089	ARC 12483	INDIA	Indica		0	7	0	3	6	0
22105	ARC 12500	INDIA	Indica		0	5	0	1	0	0
22109	ARC 12504	INDIA	Indica		0	5	0	0	8	2
22146	ARC 12557	INDIA	Indica		0	1	0	0	1	2
22165	ARC 12580	INDIA	Indica		0	6	0	0	0	3
22183	ARC 12604	INDIA	Indica		0	5	0	0	-	-
22318	ARC 12761	INDIA	Javanica		0	3	1	0	5	0
22336	ARC 12784	INDIA	Javanica		0	7	5	0	8	0
22349	ARC 12803	INDIA	Javanica		0	1	0	0	1	1
22369	ARC 12832	INDIA	Indica		0	7	0	0	5	0
22381	ARC 12845	INDIA	Javanica		0	6	0	0	-	0
22459	ARC 12929	INDIA	Indica		0	6	1	0	5	0
22480	ARC 12950	INDIA	Indica		0	7	0	2	3	0
22535	ARC 13177	INDIA	Indica		0	7	1	0	3	0
22610	ARC 13259	INDIA	Indica		0	2	0	2	1	0
22613	ARC 13262	INDIA	Javanica		0	2	0	1	3	0
22686	ARC 13367	INDIA	Indica		0	0	0	0	1	0
36764	VL 206	INDIA	Indica		0	1	1	0	0	0
40143	RP1311-122-1	INDIA	Indica	Released/Improved/advanced cultivar	0	7	0	2	1	0
40975	ARC 11863	INDIA	Indica		0	1	0	0	1	1
41004	ARC 12100	INDIA	Indica		0	1	1	0	3	0
41014	ARC 12167	INDIA	Indica		0	1	0	0	2	0
41048	ARC 12444	INDIA	Indica		0	2	0	3	3	0
41058	ARC 12468	INDIA	Indica		0	5	0	0	5	0
41275	ARC 13875	INDIA	Indica		0	6	3	0	2	0
41305	ARC 13909	INDIA	Indica		0	1	1	0	5	0
41341	ARC 13988	INDIA	Indica		0	0	0	0	7	3
41350	ARC 14013	INDIA	Indica		0	2	0	1	6	0
41509	ARC 14320	INDIA	Indica		0	1	1	0	0	4
41515	ARC 14345	INDIA	Indica		0	1	0	1	0	5
41655	ARC 14642	INDIA	Indica		0	1	0	0	0	1
41665	ARC 14656	INDIA	Indica		0	2	6	0	3	0
41743	ARC 14769	INDIA	Indica		0	2	0	5	0	0
41895	ARC 15046	INDIA	Indica		0	0	0	0	1	2
41918	ARC 15072 (STRAW HULL)	INDIA	Indica		0	6	0	1	2	0
41973	ARC 15236	INDIA	Indica		0	5	0	1	1	0
42016	ARC 15337	INDIA	Indica		0	1	1	0	0	1
42033	ARC 15381	INDIA	Indica		0	3	0	7	0	3
42052	ARC 15476	INDIA	Indica		0	5	0	1	0	0
42078	ARC 15533	INDIA	Indica		0	6	0	2	2	0
42147	ARC 15824	INDIA	Indica		0	7	1	0	6	0
42159	ARC 15891	INDIA	Indica		0	1	0	0	2	0
42215	ARC 18033	INDIA	Indica		0	6	0	1	4	0
42256	ARC 18092	INDIA	Indica		0	7	0	0	2	1
42262	ARC 18098	INDIA	Indica		0	7	0	1	1	0
42264	ARC 18102	INDIA	Indica		0	6	0	0	3	3
42273	ARC 18111	INDIA	Indica		0	7	0	1	8	0
42290	ARC 18129	INDIA	Indica		0	0	3	7	5	0
42341	ARC 18225	INDIA	Indica		0	3	2	1	0	0
42373	ARC 18283	INDIA	Indica		0	3	0	0	0	2
42380	ARC 18297	INDIA	Indica		0	2	0	0	0	1
42413	ARC 18350	INDIA	Indica		0	2	0	0	0	0
42448	ARC 18539	INDIA	Indica		0	2	0	0	1	3
42694	ARC 11659	INDIA	Indica		0	3	1	0	5	0
42770	ARC 13760	INDIA	Indica		0	-	0	0	-	-
42832	ARC 13998	INDIA	Javanica		0	1	0	0	0	0
43070	ARC 15116	INDIA	Indica		0	8	0	2	1	0
43072	ARC 15119	INDIA	Indica		0	7	0	2	1	0
43116	ARC 15182	INDIA	Indica		0	2	0	7	0	1
43131	ARC 15208	INDIA	Indica		0	0	0	1	5	0
43143	ARC 15274	INDIA	Indica		0	6	0	4	3	0
43148	ARC 15300	INDIA	Indica		0	2	2	0	5	0
43209	ARC 15716	INDIA	Indica		0	7	0	0	2	0
43211	ARC 15724	INDIA	Indica		0	7	0	0	3	1
43221	ARC 15788	INDIA	Indica		0	4	0	0	6	0
43226	ARC 15802	INDIA	Indica		0	1	0	0	6	0
43233	ARC 15838	INDIA	Indica		0	1	0	1	5	0
45562	DOUBLE RICE	INDIA	Indica		0	8	0	3	0	5
46028	KANAKCHUR	INDIA	Indica		0	0	0	8	2	1
46066	KASHIFUL	INDIA	Indica		0	1	0	0	0	0
46124	KHASKANDI	INDIA	Indica		0	4	0	0	7	4
49875	MALLIGAI(KOTTAMALLI SAMBA)	INDIA	Indica		0	6	0	3	0	2
6058	TJINA 114	INDONESIA	Indica	Landrace/Traditional cultivar	0	0	3	0	4	7
17291	BETON BLIRIK	INDONESIA	Indica	Landrace/Traditional cultivar	0	0	2	0	4	5
18043	KUNING	INDONESIA	Indica	Landrace/Traditional cultivar	0	6	0	2	0	2
18067	LAKATAN PAIKAT	INDONESIA	Indica	Landrace/Traditional cultivar	0	0	5	0	7	8
19174	UNDANG RENDAJA	INDONESIA	Indica	Landrace/Traditional cultivar	0	0	2	0	0	2
20067	PULO ATJEH	INDONESIA	Indica	Landrace/Traditional cultivar	0	0	0	1	0	1
20115	REMPAK	INDONESIA	Indica	Landrace/Traditional cultivar	0	6	0	3	0	1
20119	SANTAN PUTIH	INDONESIA	Indica	Landrace/Traditional cultivar	0	5	0	4	0	1
24562	KARAT KALENG	INDONESIA	Indica	Landrace/Traditional cultivar	0	6	0	2	0	1
24663	SIPULO SAYANG	INDONESIA	Indica	Landrace/Traditional cultivar	0	8	0	3	0	4
24676	SIRENTEK	INDONESIA	Indica	Landrace/Traditional cultivar	0	7	0	2	0	0
24945	JERIANGAN	INDONESIA	Indica		0	7	0	0	5	3
25060	PADI TENGKAWANG	INDONESIA	Indica		0	5	0	0	5	7
25117	REJANG	INDONESIA	Indica		0	0	6	0	7	6
25326	AGAI DAYE GOGO	INDONESIA	Indica	Landrace/Traditional cultivar	0	3	0	0	1	1
25331	AGAI PUYUH 2	INDONESIA	Indica	Landrace/Traditional cultivar	0	0	4	0	1	7
35332	KUNING	INDONESIA	Indica		0	6	0	0	0	0
48628	UMBANG KUDUNG	INDONESIA	Indica	Landrace/Traditional cultivar	0	7	3	0	3	0
48775	PADI KATAN ULIN	INDONESIA	Javanica	Landrace/Traditional cultivar	0	5	5	0	0	5
48918	SEREI	INDONESIA	Indica	Landrace/Traditional cultivar	0	6	0	0	4	1
48949	TOKONG KUNING	INDONESIA	Indica	Landrace/Traditional cultivar	0	7	4	0	0	7
2476	ARAJI	JAPAN	Indica		0	7	2	0	0	1
4154	TAANGTEIKPAN	MYANMAR	Indica	-	0	0	4	0	2	4
5735	AHMEE-PUTHE	MYANMAR	Indica	Breeding and inbred line	0	0	3	0	3	4
6786	C 46-15	MYANMAR	Indica	-	0	9	0	0	2	6
11147	D 44-8	MYANMAR	Indica	Breeding and inbred line	0	0	0	2	0	0
32960	BALUGYUN	MYANMAR	Indica	-	0	0	0	5	0	0
33446	NAUNG TU	MYANMAR	Indica	Breeding and inbred line	0	0	3	0	0	3
33762	TAUNGYA 14	MYANMAR	Indica	-	0	0	3	0	1	1
49635	EMATA APYN	MYANMAR	Indica	-	0	0	4	0	4	4
49955	NGACHEIK	MYANMAR	Indica	-	0	0	2	2	1	0
9535	JARMANI	NEPAL	Indica	Breeding and inbred line	0	7	0	0	0	0
9576	JALMANI	NEPAL	Indica	Breeding and inbred line	0	6	0	0	0	0
9579	ZANELI	NEPAL	Indica	Breeding and inbred line	0	7	0	0	0	0
13373	KAKANI 2	NEPAL	Indica	Landrace/Traditional cultivar	0	0	0	0	0	3
16109	THULI DHAN	NEPAL	Indica		0	0	0	0	0	-
23780	ANADEE	NEPAL	Indica	Landrace/Traditional cultivar	0	8	4	0	0	3
23788	ANDI	NEPAL	Indica	Landrace/Traditional cultivar	0	4	2	0	0	4
572	MAGINDANAO	PHILIPPINES	Indica		0	0	3	0	0	0
587	SOLADONG	PHILIPPINES	Indica		0	0	0	1	0	0
591	BOLAO	PHILIPPINES	Indica		0	0	2	0	4	1
593	PERAKAT	PHILIPPINES	Indica	Breeding and inbred line	0	0	1	0	1	0
602	MALAGKIT SENADOR	PHILIPPINES	Indica		0	0	4	0	2	1
608	PACITA	PHILIPPINES	Indica		0	0	0	0	1	0
749	ALBAY	PHILIPPINES	Indica	Landrace/Traditional cultivar	0	0	0	0	0	0
751	INAG-ABUTAN	PHILIPPINES	Indica	Landrace/Traditional cultivar	0	5	0	0	3	1
772	STA LUCIA	PHILIPPINES	Indica		0	0	3	1	1	0
782	IMMINON	PHILIPPINES	Javanica		0	4	1	2	0	0
786	EMARAMANG	PHILIPPINES	Indica		0	1	1	0	0	0
787	CALOBID	PHILIPPINES	Indica		0	1	0	0	0	0
795	PINAS	PHILIPPINES	Indica	Breeding and inbred line	0	0	2	0	1	2
797	BULAO	PHILIPPINES	Indica	Landrace/Traditional cultivar	0	0	6	0	1	1
804	BONSOROY	PHILIPPINES	Indica	Breeding and inbred line	0	0	3	0	0	1
805	LOMITAN	PHILIPPINES	Indica		0	0	2	0	1	7
812	KORIKIT	PHILIPPINES	Indica		0	0	3	0	7	0
814	MARINTIK	PHILIPPINES	Indica		0	0	3	0	1	1
5125	TUHAW	PHILIPPINES	Indica	Landrace/Traditional cultivar	0	0	2	0	2	0
5168	BANDERA	PHILIPPINES	Indica	Landrace/Traditional cultivar	0	0	1	0	0	1
5173	HINAMOG	PHILIPPINES	Indica	Landrace/Traditional cultivar	0	0	4	1	1	0
5176	CASUNGSONG	PHILIPPINES	Indica	Landrace/Traditional cultivar	0	0	2	1	1	0
5177	CABOYO	PHILIPPINES	Indica	Landrace/Traditional cultivar	0	1	1	1	0	0
5204	MACAN BERONG	PHILIPPINES	Indica	Landrace/Traditional cultivar	0	0	3	0	1	2
5208	BINOLAWAN	PHILIPPINES	Indica	Landrace/Traditional cultivar	0	0	1	0	1	1
5221	MACAN LAMIO	PHILIPPINES	Indica		0	0	2	0	0	1
5247	CABAGSANG	PHILIPPINES	Indica	Landrace/Traditional cultivar	0	0	0	0	0	1
5284	BINALASANG	PHILIPPINES	Indica	Landrace/Traditional cultivar	0	0	1	0	1	2
5286	CAYANGA	PHILIPPINES	Indica	Landrace/Traditional cultivar	0	0	4	0	3	1
5425	PINURSIGUE	PHILIPPINES	Indica	Breeding and inbred line	0	0	2	0	3	0
5827	MACAN TAGO	PHILIPPINES	Indica	Breeding and inbred line	0	0	2	0	1	0
9462	CASICAD	PHILIPPINES	Indica	Landrace/Traditional cultivar	0	0	0	0	0	1
11102	PAILA	PHILIPPINES	Indica	Landrace/Traditional cultivar	0	0	3	0	0	0
19495	TRES MARIAS	PHILIPPINES	Indica	Landrace/Traditional cultivar	0	0	0	0	2	1
24187	NAGPILI	PHILIPPINES	Indica	Landrace/Traditional cultivar	0	2	1	0	2	0
24241	SOD SOD	PHILIPPINES	Indica	Landrace/Traditional cultivar	0	0	2	0	1	0
26968	QUINAWAYAN	PHILIPPINES	Indica	Breeding and inbred line	0	0	2	1	3	0
30336	KALISO	PHILIPPINES	Indica	Landrace/Traditional cultivar	0	0	2	0	2	0
30337	KASAYA	PHILIPPINES	Indica	Landrace/Traditional cultivar	0	0	0	0	3	2
32557	RAMINAD STR. 3	PHILIPPINES	Indica		0	0	0	0	0	0
40286	IR 3259-8-172-5	PHILIPPINES	Indica	Breeding and inbred line	0	0	2	2	0	0
40287	IR 3259-PP 8-172-6	PHILIPPINES	Indica	Breeding and inbred line	0	0	1	2	0	0
40293	IR 3259-PP 18-821-2	PHILIPPINES	Indica	Breeding and inbred line	0	0	1	1	0	2
40296	IR 3261-67-7-2-2	PHILIPPINES	Indica	Breeding and inbred line	0	0	0	0	3	3
40300	IR 3273-PP 339-1	PHILIPPINES	Indica	Breeding and inbred line	0	0	2	0	2	1
40303	IR 3273-342-1-6	PHILIPPINES	Indica	Breeding and inbred line	0	0	1	0	1	1
40304	IR 3273-348-1-6	PHILIPPINES	Indica	Breeding and inbred line	0	0	0	1	2	1
40319	IR 9669-PP 830-1	PHILIPPINES	Indica	Breeding and inbred line	0	0	3	0	5	1
40320	IR 9669-PP 836-1	PHILIPPINES	Indica	Breeding and inbred line	0	0	4	0	1	2
40333	IR 1905-PP 11-29-4-61	PHILIPPINES	Indica	Breeding and inbred line	0	0	0	1	0	0
40334	IR 1905-PP 11-29-4-62	PHILIPPINES	Indica	Breeding and inbred line	0	0	0	1	0	0
40405	IR 4547-2-1-2	PHILIPPINES	Indica	Breeding and inbred line	0	0	1	0	1	1
40406	IR 4547-2-1-3	PHILIPPINES	Indica	Breeding and inbred line	0	0	0	0	0	0
40407	IR 4547-4-1-2	PHILIPPINES	Indica	Breeding and inbred line	0	0	1	0	0	1
40413	IR 4547-6-2-5	PHILIPPINES	Indica	Breeding and inbred line	0	0	0	0	2	2
40418	IR 4547-16-1-1	PHILIPPINES	Indica	Breeding and inbred line	0	0	2	0	0	2
40423	IR 4547-10178-1-2	PHILIPPINES	Indica	Breeding and inbred line	0	0	2	0	3	3
40427	IR 5533-15-1-1	PHILIPPINES	Indica	Breeding and inbred line	0	0	0	1	0	0
40429	IR 5533-55-1-11	PHILIPPINES	Indica	Breeding and inbred line	0	0	0	0	0	0
40430	IR 5533-56-1-12	PHILIPPINES	Indica	Breeding and inbred line	0	0	0	0	1	0
40432	IR 5533-PP 854-1	PHILIPPINES	Indica	Breeding and inbred line	0	0	1	0	1	0
40433	IR 5533-PP 855-1	PHILIPPINES	Indica	Breeding and inbred line	0	0	0	0	4	0
40446	IR 9559-PP 871-1	PHILIPPINES	Indica	Breeding and inbred line	0	0	2	0	4	2
40457	IR 9660-49-2-1-2	PHILIPPINES	Indica	Breeding and inbred line	0	0	3	0	2	0
40459	IR 9660-58-7-7-1	PHILIPPINES	Indica	Breeding and inbred line	0	0	3	0	2	0
47120	AMARILLO	PHILIPPINES	Indica	Landrace/Traditional cultivar	0	0	0	0	0	0
47175	CARABANTOS PULA	PHILIPPINES	Indica	Landrace/Traditional cultivar	0	0	2	0	2	0
47188	COTSIAN(RED)	PHILIPPINES	Indica	Landrace/Traditional cultivar	0	0	0	1	1	1
47259	LUBANG	PHILIPPINES	Indica	Landrace/Traditional cultivar	0	0	2	0	2	1
47266	MALABON-AC	PHILIPPINES	Indica	Landrace/Traditional cultivar	0	0	1	0	2	0
47279	MARAGAYA	PHILIPPINES	Indica	Landrace/Traditional cultivar	0	0	2	0	1	0
47307	PANGANAHAW	PHILIPPINES	Indica	Landrace/Traditional cultivar	0	0	2	0	1	0
47675	IR 45	PHILIPPINES	Indica	Released/Improved/advanced cultivar	0	0	0	0	1	1
52922	LUBANG	PHILIPPINES	Indica	Landrace/Traditional cultivar	0	0	2	0	3	0
55379	ARINGAY	PHILIPPINES	Indica	Landrace/Traditional cultivar	0	0	0	3	2	3
5493	CHU-TZE	TAIWAN	Indica		0	0	6	2	0	2
5528	YUAN-LI	TAIWAN	Indica		0	0	5	0	4	2
5536	BIR-CO-CHIN-YU	TAIWAN	Indica		0	0	0	0	0	-
5612	LONG GUAR JIM	TAIWAN	Japonica	Breeding and inbred line	0	0	4	0	4	4
8240	HSIA-CHIOH-KEH-TU	TAIWAN	Indica		0	0	3	0	0	1
9786	TAICHUNG 186	TAIWAN	Japonica		0	0	1	0	-	-
840	GAM PAI 30-12-18	THAILAND	Indica	Breeding and inbred line	0	0	1	3	0	6
7467	C 5561	THAILAND	Japonica		0	3	2	0	0	-
7471	C 5569	THAILAND	Japonica	Breeding and inbred line	0	0	6	2	0	8
8211	TD57	THAILAND	Japonica		0	6	0	0	0	3
8214	TD64	THAILAND	Indica		0	0	5	2	0	3
8215	TD65	THAILAND	Japonica		0	8	1	0	0	-
8282	TD46	THAILAND	Japonica		0	0	0	0	1	4
8285	TD54	THAILAND	Japonica		0	0	0	0	0	2
14981	MAGAWK-PI 269-7-22	THAILAND	Javanica	Landrace/Traditional cultivar	0	0	3	1	0	1
15031	DAW MAGAWK	THAILAND	Indica	Landrace/Traditional cultivar	0	0	0	-	0	-
15034	NAH (KHAO ROEY)	THAILAND	Indica	Landrace/Traditional cultivar	0	1	0	-	0	-
15035	NAH (MATAN)	THAILAND	Indica	Landrace/Traditional cultivar	0	3	0	0	0	2
17105	JANAWNA	THAILAND	Javanica		0	4	1	0	0	1
23707	DAENG	THAILAND	Indica	Landrace/Traditional cultivar	0	0	1	0	4	3
23712	DAW HAE	THAILAND	Javanica	Landrace/Traditional cultivar	0	0	0	1	7	7
23713	DAW HEN	THAILAND	Javanica	Landrace/Traditional cultivar	0	0	8	0	3	8
23721	GAEN FAI	THAILAND	Javanica	Landrace/Traditional cultivar	0	0	0	0	0	8
23722	GAI TERNG	THAILAND	Javanica	Landrace/Traditional cultivar	0	0	4	0	1	5
23734	JA BOO AE	THAILAND	Japonica	Landrace/Traditional cultivar	0	4	0	0	0	1
23739	HAWM	THAILAND	Javanica	Landrace/Traditional cultivar	0	0	4	0	2	3
23748	LAI LUANG	THAILAND	Javanica	Landrace/Traditional cultivar	0	0	6	0	3	7
23761	MA WAI	THAILAND	Javanica	Landrace/Traditional cultivar	0	0	6	0	0	5
23776	SENG	THAILAND	Indica	Landrace/Traditional cultivar	0	3	0	0	2	0
24105	HAWM CHAI KHOW	THAILAND	Indica	Landrace/Traditional cultivar	0	0	1	0	2	0
24115	SEW DAM	THAILAND	Indica	Landrace/Traditional cultivar	0	2	4	0	0	1
24292	DAW KHAO 29-2-126	THAILAND	Indica		0	1	6	0	0	0
24295	DAWK MALI 109-2-43	THAILAND	Indica		0	8	0	4	0	0
24312	GAEN MA-GAWK 62-8-74	THAILAND	Indica		0	0	3	0	0	2
24314	GAEN MAGAWK 62-8-82	THAILAND	Indica		0	0	0	0	0	4
24315	GAEN TUNG 70-8-39	THAILAND	Indica		0	0	1	0	0	1
24321	GAEW NOI 49-7-154	THAILAND	Indica		0	5	0	0	2	4
24351	KHAO' GAEW PW'60-12-201	THAILAND	Indica		0	3	3	0	0	1
24352	KHAO GAW DIAW 293-1-24	THAILAND	Indica		0	3	1	0	0	2
24362	KHAO' NIAW DAENG	THAILAND	Indica		0	6	6	0	2	0
24375	KHI KWAI 36-16-41	THAILAND	Indica		0	0	7	0	3	4
24426	NAHNG PIM PAH	THAILAND	Indica		0	6	5	0	0	7
24431	NAWN 51-9-79	THAILAND	Indica		0	0	0	3	0	4
24446	PAH LEUAD RAED 29-15-137	THAILAND	Indica		0	0	3	2	0	5
24475	TIP 32-7-5	THAILAND	Indica		0	0	3	0	0	1
27652	JA GALAK	THAILAND	Javanica	Landrace/Traditional cultivar	0	0	2	0	-	6
27653	JA GO	THAILAND	Indica	Landrace/Traditional cultivar	0	2	0	0	0	1
27658	ARC 12474	THAILAND	Javanica	Landrace/Traditional cultivar	0	0	7	0	0	4
27661	JA LU PAH	THAILAND	Indica	Landrace/Traditional cultivar	0	4	1	-	0	0
27702	KAO MUN KHONG	THAILAND	Javanica	Landrace/Traditional cultivar	0	0	6	0	0	9
27719	KAW SAI LAQI	THAILAND	Indica	Landrace/Traditional cultivar	0	0	3	0	0	5
27732	KOW DJAU	THAILAND	Indica	Landrace/Traditional cultivar	0	0	0	1	6	-
27742	BLE KUT KLOUI	THAILAND	Indica	Landrace/Traditional cultivar	0	2	0	0	0	1
29822	KHAO POMIA	THAILAND	Indica		0	0	0	0	0	1
32014	NIAW NAM PUENG 62-7-91	THAILAND	Indica	Breeding and inbred line	0	8	0	5	0	0
32454	ANG KHARNG 2	THAILAND	Javanica	Landrace/Traditional cultivar	0	2	2	0	0	0
40164	GA RIANG	THAILAND	Indica	Landrace/Traditional cultivar	0	0	3	0	4	7
47761	E-PU	THAILAND	Indica	Landrace/Traditional cultivar	0	0	1	0	0	5
47868	MA YOM	THAILAND	Indica	Landrace/Traditional cultivar	0	2	3	0	0	1
48181	KHAO GLAHNG	THAILAND	Indica	Landrace/Traditional cultivar	0	0	1	1	0	0
48190	KHAO HAWM PA MAH	THAILAND	Indica	Landrace/Traditional cultivar	0	0	1	0	4	1
48197	KHAO KHAENG RAI	THAILAND	Indica	Landrace/Traditional cultivar	0	0	0	-	0	-
48268	LEUANG GAEW	THAILAND	Indica	Landrace/Traditional cultivar	0	9	3	4	0	0
48269	LEUANG GAEW	THAILAND	Indica	Landrace/Traditional cultivar	0	0	0	0	0	0
213	TRANG LON	VIETNAM	Indica		0	8	5	0	0	6
7104	TRANG CUT L 41	VIETNAM	Indica		0	0	0	1	0	1
16698	BANG THOM	VIETNAM	Indica	Landrace/Traditional cultivar	0	7	0	2	0	0
16706	LEM BUOR	VIETNAM	Indica	Landrace/Traditional cultivar	0	0	0	0	0	1
16768	TAM VUOT-TRANG	VIETNAM	Indica	Landrace/Traditional cultivar	0	7	0	1	0	0
16784	XA TRANH	VIETNAM	Indica	Landrace/Traditional cultivar	0	0	0	0	0	2
16810	LUA GON THOM	VIETNAM	Indica	Landrace/Traditional cultivar	0	5	0	0	0	4
16867	LUA MUSI	VIETNAM	Indica	Landrace/Traditional cultivar	0	2	0	0	0	2
16967	BONG TRANH	VIETNAM	Indica	Landrace/Traditional cultivar	0	0	0	0	0	1
24129	CAI DOU	VIETNAM	Indica		0	0	6	0	1	5
24185	NEP THY	VIETNAM	Indica	Landrace/Traditional cultivar	0	0	0	0	2	0
24247	2.5 MONTH VARIETY	VIETNAM	Japonica	Landrace/Traditional cultivar	0	0	2	0	3	0
32058	LUA TRANG TEP	VIETNAM	Indica	Landrace/Traditional cultivar	0	0	0	2	3	1
32079	TRANG CUT D 11	VIETNAM	Indica	Landrace/Traditional cultivar	0	0	1	0	3	2
32080	TRANG CUT D 41	VIETNAM	Indica	Landrace/Traditional cultivar	0	1	0	1	0	2
32127	LUA CAN	VIETNAM	Javanica	Landrace/Traditional cultivar	0	0	0	0	0	1
32150	LUA XUONG GA	VIETNAM	Javanica	Landrace/Traditional cultivar	0	0	5	0	2	3
32229	NEP MUONG	VIETNAM	Indica	Landrace/Traditional cultivar	0	0	0	0	0	0
32274	TRANG QUANG BAY	VIETNAM	Indica	Landrace/Traditional cultivar	0	0	0	0	0	0
*information obtained from IRGCIS; UBN-Uniform Blast Nursery.
Scoring was based on 0-9 scale of standard evaluation system for leaf blast used in IRRI, Philippines. Score 0-3 considered as blast resistant and score 0 represents highly resistant.
