# Supplementary material for: Geographically Distinct and Domain-Specific Sequence Variations in the Alleles of Rice Blast Resistance Gene Pib
Source: Front Plant Sci. 2016 Jun 23;7:915. doi: 10.3389/fpls.2016.00915 (PMC4917536; doi:10.3389/fpls.2016.00915)
Supplement: Supplementary file 2 [file Table_2.XLSX]

## Sheet: Tabelle1
Supplementary Table 2. List of candidate rice accessions from which Pib was successfully amplified.
IRGC accession number*	Variety name*	Source country*	Varietal group*	Status of sample*	Collection location-Province*	Collection location-district*	Pib allele	UBN screening score	Rice blast isolate M101-1-2-9-1	Rice blast isolate M39-1-2-21-2	Rice blast isolate JMB8401	Rice blast isolate M64-1-3-9-1	Rice blast isolate Ca41
5851	CH72	BANGLADESH	Indica	Breeding and inbred line	NA	NA	Pib_9829	0	1	0	5	0	0
9829	BADSHA BOGH	BANGLADESH	Indica	Landrace/Traditional cultivar	NA	NA	Pib_9829	0	1	0	5	2	0
25887	MANIK-MUNDU	BANGLADESH	Indica	Landrace/Traditional cultivar	Khulna	Kushtia	Pib_13373	0	0	1	0	7	4
26495	KONEK CHUL	BANGLADESH	Indica	Landrace/Traditional cultivar	NA	NA	Pib_9829	0	5	0	5	0	0
26606	DHUNCHIKON	BANGLADESH	Indica	Landrace/Traditional cultivar	NA	NA	Pib_9829	0	1	0	5	3	0
29261	BEGUNBICHI 129-3	BANGLADESH	Indica	Breeding and inbred line	NA	NA	Pib_29336	0	5	0	5	0	0
29264	BEGUNBICHI 568	BANGLADESH	Indica	Breeding and inbred line	NA	NA	Pib_29336	0	5	0	4	0	1
29265	BEGUNBICHI 739	BANGLADESH	Indica	Breeding and inbred line	NA	NA	Pib_29336	0	4	0	4	0	0
29336	GASMAL 418	BANGLADESH	Indica	Breeding and inbred line	NA	NA	Pib_29336	0	3	0	4	0	1
29337	GASMAL 419	BANGLADESH	Indica	Breeding and inbred line	NA	NA	Pib_29336	0	3	0	3	1	0
29338	GASMAL 438	BANGLADESH	Indica	Breeding and inbred line	NA	NA	Pib_29336	0	3	0	4	0	2
29344	GASMAL 521	BANGLADESH	Indica	Breeding and inbred line	NA	NA	Pib_29336	0	3	0	0	0	1
29347	GASMAL 718	BANGLADESH	Indica	Breeding and inbred line	NA	NA	Pib_29336	0	3	0	4	0	0
29436	TUPA 482	BANGLADESH	Indica	Breeding and inbred line	NA	NA	Pib_29436	0	7	0	4	0	0
32893	KALA AMAN 243	BANGLADESH	Indica	Breeding and inbred line	NA	NA	Pib_29336	0	0	2	0	0	1
32908	KALA AMAN 961	BANGLADESH	Indica	Breeding and inbred line	NA	NA	Pib_32909	0	0	3	0	1	1
32909	KALA AMAN 1046	BANGLADESH	Indica	Breeding and inbred line	NA	NA	Pib_32909	0	0	0	1	2	1
26038	GIMBOZU	BRAZIL	Japonica		NA	NA	Pib_26038	0	0	0	0	1	1
38994	BICO BRANCO	BRAZIL	Indica		NA	NA	Pib_16706	0	1	4	0	0	3
735	KUAN CHU CHIH 15	CHINA	Indica		NA	NA	Pib_2476	0	0	0	1	0	0
973	TING-CHANG	CHINA	Indica		NA	NA	Pib_16706	0	7	2	0	0	2
4574	HEA-DOO 4	CHINA	Indica		NA	NA	Pib_2476	0	0	3	3	0	4
4633	WUAN 54-33	CHINA	Indica		NA	NA	Pib_4633	0	0	0	-	-	-
4868	RASCALAM	CHINA	Indica		NA	NA	Pib_4868	0	9	3	0	0	5
40605	KUANG-TANG-AI	CHINA	Indica		NA	NA	Pib_40286	0	0	3	0	1	2
49496	CHEKIANG STA. 302	CHINA	Indica		NA	NA	Pib_16706	0	0	0	0	0	0
49698	HUTUOTAW	CHINA	Indica		NA	NA	Pib_5151	0	1	0	0	0	0
3707	ANDI FROM N. POKHARA	INDIA	Indica		NA	NA	Pib_9829	0	2	0	7	1	0
4804	BADSHABBAG(SCENTED)	INDIA	Indica		NA	NA	Pib_9829	0	0	6	4	3	0
5151	ADT25	INDIA	Indica	Breeding and inbred line	NA	NA	Pib_5151	0	1	0	2	0	0
5881	818-3 BR 9	INDIA	Indica	Breeding and inbred line	NA	NA	Pib_10101	0	4	0	4	5	0
5894	T 412	INDIA	Indica	Breeding and inbred line	NA	NA	Pib_9829	0	5	0	7	5	0
9106	JC46	INDIA	Indica	Breeding and inbred line	NA	NA	Pib_9829	0	1	0	5	3	0
10067	DODHEY	INDIA	Indica	Landrace/Traditional cultivar	NA	NA	Pib_9829	0	4	0	5	4	0
10101	DHOLIJHULAI	INDIA	Indica	Landrace/Traditional cultivar	NA	NA	Pib_10101	0	0	0	5	1	3
14574	ARC 11443 A	INDIA	Javanica		Arunachal Pradesh	Lower Subansiri	Pib_23721	0	6	1	0	1	0
21511	ARC 11604	INDIA	Javanica		Arunachal Pradesh	West Siang	Pib_23721	0	2	0	1	1	0
21516	ARC 11609	INDIA	Javanica		Arunachal Pradesh	West Siang	Pib_23721	0	2	0	0	4	0
21548	ARC 11653	INDIA	Javanica		Arunachal Pradesh	West Siang	Pib_23721	0	2	0	1	5	0
21555	ARC 11675	INDIA	Indica		Arunachal Pradesh	West Siang	Pib_5284	0	1	0	2	1	0
21562	ARC 11686	INDIA	Japonica		Arunachal Pradesh	West Siang	Pib_23721	0	7	2	0	5	0
21566	ARC 11693	INDIA	Indica		Arunachal Pradesh	Lohit	Pib_16706	0	2	1	0	1	0
21639	ARC 11777	INDIA	Indica		Arunachal Pradesh	Lohit	Pib_16706	0	6	2	0	6	0
22045	ARC 12414	INDIA	Javanica		Nagaland	Mokokchung	Pib_23721	0	1	0	0	1	1
22051	ARC 12420	INDIA	Javanica		Nagaland	Mokokchung	Pib_23721	0	1	0	1	1	0
22080	ARC 12474	INDIA	Javanica		Nagaland	Mokokchung	Pib_23721	0	1	0	5	2	0
22109	ARC 12504	INDIA	Indica		Nagaland	Mokokchung	Pib_23721	0	5	0	0	8	2
22146	ARC 12557	INDIA	Indica		Nagaland	Mokokchung	Pib_23761	0	1	0	0	1	2
22165	ARC 12580	INDIA	Indica		Nagaland	Tuensang	Pib_23721	0	6	0	0	0	3
22318	ARC 12761	INDIA	Javanica		Nagaland	Mokokchung	Pib_23721	0	3	1	0	5	0
22336	ARC 12784	INDIA	Javanica		Nagaland	Mokokchung	Pib_23721	0	7	5	0	8	0
22349	ARC 12803	INDIA	Javanica		Nagaland	Mokokchung	Pib_23721	0	1	0	0	1	1
22381	ARC 12845	INDIA	Javanica		Nagaland	Kohima	Pib_23721	0	6	0	0	-	0
22459	ARC 12929	INDIA	Indica		Nagaland	Kohima	Pib_23721	0	6	1	0	5	0
22535	ARC 13177	INDIA	Indica		Nagaland	Tuensang	Pib_23721	0	7	1	0	3	0
22613	ARC 13262	INDIA	Javanica		Nagaland	Tuensang	Pib_23721	0	2	0	1	3	0
40975	ARC 11863	INDIA	Indica		Arunachal Pradesh	Lohit	Pib_5284	0	1	0	0	1	1
41341	ARC 13988	INDIA	Indica		Assam	Lakhimpur	Pib_41341	0	0	0	0	7	2
41509	ARC 14320	INDIA	Indica		Nagaland	Mokokchung	Pib_29336	0	1	1	0	0	4
41515	ARC 14345	INDIA	Indica		Assam	Karimganj	Pib_41515	0	1	0	1	0	5
41665	ARC 14656	INDIA	Indica		Assam	Karimganj	Pib_41515	0	2	6	0	3	0
41895	ARC 15046	INDIA	Indica		Manipur	Imphal	Pib_29336	0	0	0	0	1	2
42159	ARC 15891	INDIA	Indica		Assam	Lakhimpur	Pib_41515	0	1	0	0	2	0
42341	ARC 18225	INDIA	Indica		NA	NA	Pib_29336	0	3	2	1	0	0
42373	ARC 18283	INDIA	Indica		NA	NA	Pib_5284	0	3	0	0	0	2
42380	ARC 18297	INDIA	Indica		NA	NA	Pib_5284	0	2	0	0	0	1
42413	ARC 18350	INDIA	Indica		NA	NA	Pib_5284	0	2	0	0	0	0
43116	ARC 15182	INDIA	Indica		Manipur	Imphal	Pib_9829	0	2	0	7	0	1
46028	KANAKCHUR	INDIA	Indica		NA	NA	Pib_9829	0	0	0	8	2	1
46124	KHASKANDI	INDIA	Indica		NA	NA	Pib_9829	0	4	0	0	7	4
49875	MALLIGAI(KOTTAMALLI SAMBA)	INDIA	Indica		Tamil Nadu	NA	Pib_5151	0	6	0	3	0	2
18043	KUNING	INDONESIA	Indica	Landrace/Traditional cultivar	South Sumatra	NA	Pib_40286	0	6	0	2	0	2
18067	LAKATAN PAIKAT	INDONESIA	Indica	Landrace/Traditional cultivar	South Kalimantan	NA	Pib_40286	0	0	5	0	7	8
20067	PULO ATJEH	INDONESIA	Indica	Landrace/Traditional cultivar	NA	NA	Pib_40286	0	0	0	1	0	1
20115	REMPAK	INDONESIA	Indica	Landrace/Traditional cultivar	NA	NA	Pib_40286	0	6	0	3	0	1
20119	SANTAN PUTIH	INDONESIA	Indica	Landrace/Traditional cultivar	NA	NA	Pib_40286	0	5	0	4	0	1
25117	REJANG	INDONESIA	Indica		NA	NA	Pib_40286	0	0	6	0	7	6
2476	ARAJI	JAPAN	Indica		NA	NA	Pib_2476	0	7	2	0	0	1
5735	AHMEE-PUTHE	MYANMAR	Indica	Breeding and inbred line	NA	NA	Pib_23761	0	0	3	0	3	4
6786	C 46-15	MYANMAR	Indica	-	NA	NA	Pib_2476	0	9	0	0	2	6
11147	D 44-8	MYANMAR	Indica	Breeding and inbred line	NA	NA	Pib_11147	0	0	0	2	0	0
32960	BALUGYUN	MYANMAR	Indica	-	NA	NA	Pib_11147	0	0	0	5	0	0
33446	NAUNG TU	MYANMAR	Indica	Breeding and inbred line	NA	NA	Pib_2476	0	0	3	0	0	3
33762	TAUNGYA 14	MYANMAR	Indica	-	NA	NA	Pib_2476	0	0	3	0	1	1
13373	KAKANI 2	NEPAL	Indica	Landrace/Traditional cultivar	NA	near Kathmandu	Pib_13373	0	0	0	0	0	3
16109	THULI DHAN	NEPAL	Indica		NA	NA	Pib_9829	0	0	0	0	0	-
23780	ANADEE	NEPAL	Indica	Landrace/Traditional cultivar	NA	NA	Pib_16706	0	8	4	0	0	3
812	KORIKIT	PHILIPPINES	Indica		NA	NA	Pib_40286	0	0	3	0	7	0
5173	HINAMOG	PHILIPPINES	Indica	Landrace/Traditional cultivar	NA	NA	Pib_5284	0	0	4	1	1	0
5176	CASUNGSONG	PHILIPPINES	Indica	Landrace/Traditional cultivar	NA	NA	Pib_4633	0	0	2	1	1	0
5221	MACAN LAMIO	PHILIPPINES	Indica		NA	NA	Pib_5284	0	0	2	0	0	1
5284	BINALASANG	PHILIPPINES	Indica	Landrace/Traditional cultivar	NA	NA	Pib_5284	0	0	1	0	1	2
5827	MACAN TAGO	PHILIPPINES	Indica	Breeding and inbred line	NA	NA	Pib_5284	0	0	2	0	1	0
40286	IR 3259-8-172-5	PHILIPPINES	Indica	Breeding and inbred line	NA	NA	Pib_40286	0	0	2	2	0	0
40287	IR 3259-PP 8-172-6	PHILIPPINES	Indica	Breeding and inbred line	NA	NA	Pib_40286	0	0	1	2	0	0
40293	IR 3259-PP 18-821-2	PHILIPPINES	Indica	Breeding and inbred line	NA	NA	Pib_40286	0	0	1	1	0	2
40296	IR 3261-67-7-2-2	PHILIPPINES	Indica	Breeding and inbred line	NA	NA	Pib_40286	0	0	0	0	3	3
40300	IR 3273-PP 339-1	PHILIPPINES	Indica	Breeding and inbred line	NA	NA	Pib_40286	0	0	2	0	2	1
40303	IR 3273-342-1-6	PHILIPPINES	Indica	Breeding and inbred line	NA	NA	Pib_40286	0	0	1	0	1	1
40304	IR 3273-348-1-6	PHILIPPINES	Indica	Breeding and inbred line	NA	NA	Pib_40286	0	0	0	1	2	1
40333	IR 1905-PP 11-29-4-61	PHILIPPINES	Indica	Breeding and inbred line	NA	NA	Pib_40286	0	0	0	1	0	0
40334	IR 1905-PP 11-29-4-62	PHILIPPINES	Indica	Breeding and inbred line	NA	NA	Pib_40286	0	0	0	1	0	0
40405	IR 4547-2-1-2	PHILIPPINES	Indica	Breeding and inbred line	NA	NA	Pib_40286	0	0	1	0	1	1
40413	IR 4547-6-2-5	PHILIPPINES	Indica	Breeding and inbred line	NA	NA	Pib_40286	0	0	0	0	2	2
40418	IR 4547-16-1-1	PHILIPPINES	Indica	Breeding and inbred line	NA	NA	Pib_40286	0	0	2	0	0	2
40423	IR 4547-10178-1-2	PHILIPPINES	Indica	Breeding and inbred line	NA	NA	Pib_40286	0	0	2	0	3	3
40430	IR 5533-56-1-12	PHILIPPINES	Indica	Breeding and inbred line	NA	NA	Pib_40432	0	0	0	0	1	0
40432	IR 5533-PP 854-1	PHILIPPINES	Indica	Breeding and inbred line	NA	NA	Pib_40432	0	0	1	0	1	0
40457	IR 9660-49-2-1-2	PHILIPPINES	Indica	Breeding and inbred line	NA	NA	Pib_40286	0	0	3	0	2	0
40459	IR 9660-58-7-7-1	PHILIPPINES	Indica	Breeding and inbred line	NA	NA	Pib_40286	0	0	3	0	2	0
52922	LUBANG	PHILIPPINES	Indica	Landrace/Traditional cultivar	Agusan del Sur	NA	Pib_40286	0	0	2	0	3	0
5493	CHU-TZE	TAIWAN	Indica		NA	NA	Pib_2476	0	0	6	2	0	2
5528	YUAN-LI	TAIWAN	Indica		NA	NA	Pib_2476	0	0	5	0	4	2
5536	BIR-CO-CHIN-YU	TAIWAN	Indica		NA	NA	Pib_2476	0	0	0	0	0	-
5612	LONG GUAR JIM	TAIWAN	Japonica	Breeding and inbred line	NA	NA	Pib_16706	0	0	4	0	4	4
9786	TAICHUNG 186	TAIWAN	Japonica		NA	NA	Pib_16706	0	0	1	0	-	-
840	GAM PAI 30-12-18	THAILAND	Indica	Breeding and inbred line	NA	NA	Pib_40286	0	0	1	3	0	6
7467	C 5561	THAILAND	Japonica		NA	NA	Pib_23721	0	3	2	0	0	-
7471	C 5569	THAILAND	Japonica	Breeding and inbred line	NA	NA	Pib_23721	0	0	6	2	0	8
8211	TD57	THAILAND	Japonica		NA	NA	Pib_14981	0	6	0	0	0	3
8215	TD65	THAILAND	Japonica		NA	NA	Pib_14981	0	8	1	0	0	-
8282	TD46	THAILAND	Japonica		NA	NA	Pib_14981	0	0	0	0	1	4
8285	TD54	THAILAND	Japonica		NA	NA	Pib_23721	0	0	0	0	0	2
14981	MAGAWK-PI 269-7-22	THAILAND	Javanica	Landrace/Traditional cultivar	NA	NA	Pib_14981	0	0	3	1	0	1
15031	DAW MAGAWK	THAILAND	Indica	Landrace/Traditional cultivar	Chiang Rai	NA	Pib_23721	0	0	0	-	0	-
15034	NAH (KHAO ROEY)	THAILAND	Indica	Landrace/Traditional cultivar	Chiang Rai	NA	Pib_40286	0	1	0	-	0	-
15035	NAH (MATAN)	THAILAND	Indica	Landrace/Traditional cultivar	Chiang Rai	NA	Pib_23721	0	3	0	0	0	2
17105	JANAWNA	THAILAND	Javanica		NA	NA	Pib_23761	0	4	1	0	0	1
23712	DAW HAE	THAILAND	Javanica	Landrace/Traditional cultivar	NA	NA	Pib_23712	0	0	0	1	7	7
23713	DAW HEN	THAILAND	Javanica	Landrace/Traditional cultivar	NA	NA	Pib_23713	0	0	8	0	3	8
23721	GAEN FAI	THAILAND	Javanica	Landrace/Traditional cultivar	NA	NA	Pib_23721	0	0	0	0	0	8
23722	GAI TERNG	THAILAND	Javanica	Landrace/Traditional cultivar	NA	NA	Pib_23721	0	0	4	0	1	5
23734	JA BOO AE	THAILAND	Japonica	Landrace/Traditional cultivar	NA	NA	Pib_23721	0	4	0	0	0	1
23739	HAWM	THAILAND	Javanica	Landrace/Traditional cultivar	NA	NA	Pib_23721	0	0	4	0	2	3
23748	LAI LUANG	THAILAND	Javanica	Landrace/Traditional cultivar	NA	NA	Pib_23721	0	0	6	0	3	7
23761	MA WAI	THAILAND	Javanica	Landrace/Traditional cultivar	NA	NA	Pib_23761	0	0	6	0	0	5
23776	SENG	THAILAND	Indica	Landrace/Traditional cultivar	NA	NA	Pib_23721	0	3	0	0	2	0
24375	KHI KWAI 36-16-41	THAILAND	Indica		NA	NA	Pib_40286	0	0	7	0	3	4
24431	NAWN 51-9-79	THAILAND	Indica		NA	NA	Pib_40286	0	0	0	3	0	4
24446	PAH LEUAD RAED 29-15-137	THAILAND	Indica		NA	NA	Pib_40286	0	0	3	2	0	5
24475	TIP 32-7-5	THAILAND	Indica		NA	NA	Pib_24475	0	0	3	0	0	1
27652	JA GALAK	THAILAND	Javanica	Landrace/Traditional cultivar	Northwestern Region	NA	Pib_23721	0	0	2	0	-	6
27653	JA GO	THAILAND	Indica	Landrace/Traditional cultivar	Northwestern Region	NA	Pib_23721	0	2	0	0	0	1
27658	ARC 12474	THAILAND	Indica	Landrace/Traditional cultivar	Northwestern Region	NA	Pib_23721	0	0	7	0	0	4
27661	JA NAKU	THAILAND	Indica	Landrace/Traditional cultivar	Northwestern Region	NA	Pib_23721	0	4	1	-	0	0
27702	KAO MUN KHONG	THAILAND	Javanica	Landrace/Traditional cultivar	Northwestern Region	NA	Pib_23721	0	0	6	0	0	9
27719	KAW SAI LAQI	THAILAND	Indica	Landrace/Traditional cultivar	Northwestern Region	NA	Pib_23721	0	0	3	0	0	5
27732	KOW DJAU	THAILAND	Indica	Landrace/Traditional cultivar	Northwestern Region	NA	Pib_23721	0	0	0	1	6	-
27742	BLE KUT KLOUI	THAILAND	Indica	Landrace/Traditional cultivar	Northwestern Region	NA	Pib_23761	0	2	0	0	0	1
48197	KHAO KHAENG RAI	THAILAND	Indica	Landrace/Traditional cultivar	Uthai Thani	NA	Pib_23761	0	0	0	-	0	-
7104	TRANG CUT L 41	VIETNAM	Indica		NA	NA	Pib_16706	0	0	0	1	0	1
16706	LEM BUOR	VIETNAM	Indica	Landrace/Traditional cultivar	NA	NA	Pib_16706	0	0	0	0	0	1
16768	TAM VUOT-TRANG	VIETNAM	Indica	Landrace/Traditional cultivar	NA	NA	Pib_16706	0	7	0	1	0	0
16784	XA TRANH	VIETNAM	Indica	Landrace/Traditional cultivar	NA	NA	Pib_16784	0	0	0	0	0	2
24129	CAI DOU	VIETNAM	Indica		NA	NA	Pib_16706	0	0	6	0	1	5
24247	2.5 MONTH VARIETY	VIETNAM	Japonica	Landrace/Traditional cultivar	NA	NA	Pib_40286	0	0	2	0	3	0
32058	LUA TRANG TEP	VIETNAM	Indica	Landrace/Traditional cultivar	NA	NA	Pib_16706	0	0	0	2	3	1
32079	TRANG CUT D 11	VIETNAM	Indica	Landrace/Traditional cultivar	NA	NA	Pib_16706	0	0	1	0	3	2
32080	TRANG CUT D 41	VIETNAM	Indica	Landrace/Traditional cultivar	NA	NA	Pib_16706	0	1	0	1	0	2
32150	LUA XUONG GA	VIETNAM	Javanica	Landrace/Traditional cultivar	NA	NA	Pib_16784	0	0	5	0	2	3
NA - Not available; *information obtained from IRGCIS; UBN-Uniform Blast Nursery.
Scoring was based on 0-9 scale of standard evaluation system for leaf blast used in IRRI, Philippines. Score 0-3 considered as blast resistant and score 0 represents highly resistant.
